# Supplementary material for: Ferrous Sulfate-Mediated Control of Phytophthora capsici Pathogenesis and Its Impact on Pepper Plant
Source: Plants (Basel). 2023 Dec 15;12(24):4168. doi: 10.3390/plants12244168 (PMC10748253; doi:10.3390/plants12244168)
Supplement: Supplementary file 1 [file plants-12-04168-s001.zip]

Archive with 1 entries (1 files):
- plants-2740966-supplementary.pdf
